# Supplementary material for: Synthesis of New Liquid-Crystalline Compounds Based on Terminal Benzyloxy Group: Characterization, DFT and Mesomorphic Properties
Source: Molecules. 2023 Apr 28;28(9):3804. doi: 10.3390/molecules28093804 (PMC10179744; doi:10.3390/molecules28093804)
Supplement: Supplementary file 1 [file molecules-28-03804-s001.zip]

Archive with 1 entries (1 files):
- molecules-2352622-supplementary.pdf
